# Supplementary material for: Mapping Canadian Data Assets to Generate Real-World Evidence: Lessons Learned from Canadian Real-World Evidence for Value of Cancer Drugs (CanREValue) Collaboration’s RWE Data Working Group
Source: Curr Oncol. 2022 Mar 17;29(3):2046–63. doi: 10.3390/curroncol29030165 (PMC8947246; doi:10.3390/curroncol29030165)
Supplement: Supplementary file 1 [file curroncol-29-00165-s001.zip]

Archive with 1 entries (1 files):
- curroncol-1587074-supplementary.pdf
